# Supplementary material for: Fine root decomposition and nutrient release of different age Caragana intermedia plantation in alpine sandy land
Source: Front Plant Sci. 2025 Jul 30;16:1630639. doi: 10.3389/fpls.2025.1630639 (PMC12344267; doi:10.3389/fpls.2025.1630639)
Supplement: Supplementary file 1 [file DataSheet1.xlsx]

## Sheet: Fig. 1 
																每次分解所占的百分比	2022.09.17	2023.06.30	2023.08.26	2023.10.22	2024.08.17
															粗	4	66.3227	9.21264	5.64039	5.65873	13.1655
															粗	9	57.0008	20.336	4.67845	11.9593	6.02549
															粗	11	59.5351	20.9637	4.8523	4.09685	10.5521
															粗	16	59.6409	12.1102	0.9656	12.1002	15.1831
															粗	22	57.8704	16.875	6.67398	2.37088	16.2097
																每次分解所占的百分比	2022.09.17	2023.06.30	2023.08.26	2023.10.22	2024.08.17
															中	4	70.5698	16.1717	1.52	7.1594	7.62263
															中	9	61.275	21.3677	3.37133	8.59075	5.39519
															中	11	58.8415	16.4402	2.97732	12.3777	9.36326
															中	16	62.5452	12.4654	1.32475	7.95382	15.7108
															中	22	56.5547	27.5082	4.19245	0.352744	11.3919
																每次分解所占的百分比	2022.09.17	2023.06.30	2023.08.26	2023.10.22	2024.08.17
															细	4	71.2756	3.20015	2.49471	11.3769	11.6527
															细	9	63.4651	9.09158	6.892	4.22318	16.3282
															细	11	57.6663	11.774	5.33208	9.49557	15.732
															细	16	62.8232	6.05762	8.36001	0.320118	22.4391
															细	22	58.3679	15.0234	3.678	2.06928	20.8614

## Sheet: Fig. 2-3
	N		残留率%					C	每次释放占总释放的百分比
粗		2022.06.28	2022.09.17	2023.06.30	2023.08.26	2023.10.22	2024.08.17		2022.09.17	2023.06.30	2023.08.26	2023.10.22	2024.08.17
	4	100	42.2837	33.3752	32.6665	30.0993	27.5403	4	72.9934	12.5041	5.89778	1.46468	7.14003
	9	100	49.445	38.8983	38.848	29.487	28.0554	9	78.5174	2.51873	9.26682	11.8712	-2.17422
	11	100	49.2427	30.0741	28.3498	29.5401	29.1372	11	64.3561	24.7339	4.34647	2.75095	3.81261
	16	100	54.3676	38.8035	39.1133	37.2577	33.8676	16	61.5415	18.777	4.94276	2.58215	12.1565
	22	100	53.0882	42.8559	28.904	40.0197	25.2454	22	61.5103	14.1176	27.8783	-15.8362	12.33
																							1 mm ＜ Roots ≤ 2 mm
	N		残留率%					C															0.5 mm ＜ Roots ≤ 1 mm
中		2022.06.28	2022.09.17	2023.06.30	2023.08.26	2023.10.22	2024.08.17		2022.09.17	2023.06.30	2023.08.26	2023.10.22	2024.08.17										Roots ≤ 0.5 mm
	4	100	39.2915	35.0366	32.6021	31.7919	30.6447	4	82.1233	7.7657	4.89759	3.11178	2.10164
	9	100	61.3829	43.5648	35.4262	36.0215	34.4064	9	66.8348	16.3084	12.1688	4.2711	0.416901
	11	100	47.3055	31.8619	30.234	23.7372	24.1748	11	65.7206	16.1315	4.12668	10.9041	3.11711
	16	100	46.1354	36.4422	31.2777	31.9297	31.9281	16	62.1689	18.1148	12.6621	1.17736	5.87682
	22	100	55.3088	39.021	34.031	38.2219	28.4189	22	61.9321	24.2891	12.1785	-5.08408	6.68445
	N		残留率%					C
细		2022.06.28	2022.09.17	2023.06.30	2023.08.26	2023.10.22	2024.08.17		2022.09.17	2023.06.30	2023.08.26	2023.10.22	2024.08.17
	4	100	49.1505	42.0111	35.7322	48.1595	44.5721	4	78.1985	30.1448	14.0468	-22.1334	-0.2567
	9	100	65.642	58.1949	49.4812	52.8118	53.525	9	74.605	16.8316	18.2059	0.172414	-9.81485
	11	100	56.4101	46.475	48.0331	41.0583	46.3873	11	62.4522	30.2354	1.18287	11.2331	-5.10366
	16	100	54.3765	54.3572	47.1223	49.6496	38.3589	16	57.6227	22.6619	6.894	1.15174	11.6697
	22	100	57.571	50.8853	32.4316	47.6496	34.3886	22	52.9496	13.8138	34.1435	-25.6052	24.6983
	C		碳残留率%					N
		2022.06.28	2022.09.17	2023.06.30	2023.08.26	2023.10.22	2024.08.17		2022.09.17	2023.06.30	2023.08.26	2023.10.22	2024.08.17
	4	100	45.0345	35.6187	31.1776	30.0746	24.6981	4	79.653	12.2944	0.978047	3.54297	3.5316
	9	100	44.0796	42.2858	35.6859	27.2312	28.7797	9	70.2694	14.6595	0.069904	13.0114	1.98985
	11	100	54.9642	37.6557	34.6141	32.689	30.021	11	71.6275	27.0504	2.43321	-1.67968	0.568543
	16	100	56.3511	43.0333	39.5276	37.6962	29.0741	16	69.0016	23.5347	-0.468465	2.80592	5.12622
	22	100	58.4206	48.8775	30.0325	40.7373	32.4026	22	62.7545	13.6878	18.6636	-14.8695	19.7637
	C		碳残留率%					N
		2022.06.28	2022.09.17	2023.06.30	2023.08.26	2023.10.22	2024.08.17		2022.09.17	2023.06.30	2023.08.26	2023.10.22	2024.08.17
	4	100	42.7151	37.2981	33.8818	31.7112	30.2452	4	87.5325	6.13496	3.51019	1.16822	1.65409
	9	100	55.3009	44.3938	36.2554	33.3989	33.12	9	58.8732	27.1645	12.4076	-0.907652	2.46234
	11	100	51.3203	39.3716	36.3149	28.2382	25.9293	11	69.4947	20.3673	2.14698	8.56807	-0.577125
	16	100	58.1743	45.9871	37.4683	36.6762	32.7224	16	79.1289	14.2397	7.58692	-0.957808	0.00229995
	22	100	61.2242	46.0168	38.3918	41.575	37.3898	22	62.4344	22.7542	6.97118	-5.85479	13.695
	C		碳残留率%					N
		2022.06.28	2022.09.17	2023.06.30	2023.08.26	2023.10.22	2024.08.17		2022.09.17	2023.06.30	2023.08.26	2023.10.22	2024.08.17
	4	100	59.1047	43.3399	35.9939	47.569	47.7032	4	91.74	12.8806	11.3279	-22.4206	6.47216
	9	100	63.4869	55.2491	46.3388	46.2544	51.058	9	73.9279	16.024	18.7491	-7.16629	-1.53463
	11	100	64.2356	46.9207	46.2433	39.8105	42.7332	11	81.3052	18.5312	-2.90633	13.0097	-9.93986
	16	100	70.0691	58.2979	54.7169	54.1187	48.0571	16	74.0148	0.0313414	11.7371	-4.09996	18.3167
	22	100	68.0347	59.6954	39.0831	54.5408	39.6306	22	64.6672	10.1897	28.1258	-23.1941	20.2114
	P		碳残留率%					P
		2022.06.28	2022.09.17	2023.06.30	2023.08.26	2023.10.22	2024.08.17		2022.09.17	2023.06.30	2023.08.26	2023.10.22	2024.08.17
	4	100	50.2754	38.5936	33.4554	26.9822	19.1248	4	61.4831	14.4443	6.35329	8.0039	9.71545
	9	100	51.8851	39.8048	31.9815	26.7361	20.1855	9	60.2834	15.1355	9.8018	6.57204	8.20721
	11	100	48.0549	31.9118	26.9618	26.8911	17.9612	11	63.3177	19.6775	6.03369	0.0862134	10.885
	16	100	56.564	38.3348	39.0008	35.2933	25.3891	16	58.2166	24.4324	-0.892701	4.9691	13.2746
	22	100	53.3295	37.6601	31.2182	34.5633	22.9212	22	60.549	20.3291	8.35756	-4.33981	15.1042
	P		残留率%					P
		2022.06.28	2022.09.17	2023.06.30	2023.08.26	2023.10.22	2024.08.17		2022.09.17	2023.06.30	2023.08.26	2023.10.22	2024.08.17
	4	100	56.8804	41.3827	34.2031	28.0106	23.2549	4	56.1855	20.1936	9.35517	8.06893	6.19679
	9	100	57.7522	40.3618	33.2685	31.2611	25.2558	9	56.5231	23.2666	9.49008	2.68575	8.03443
	11	100	62.3702	33.4251	35.8719	26.1701	19.1964	11	46.5695	35.8215	-3.02803	12.0066	8.63043
	16	100	53.3494	39.0536	36.13	33.1234	34.9283	16	71.6912	21.9692	4.49298	4.62035	-2.77367
	22	100	70.1531	48.1614	35.7244	45.7293	33.8134	22	45.0951	33.2268	18.7907	-15.1162	18.0035
	P		残留率%					P
		2022.06.28	2022.09.17	2023.06.30	2023.08.26	2023.10.22	2024.08.17		2022.09.17	2023.06.30	2023.08.26	2023.10.22	2024.08.17
	4	100	70.1929	55.83	41.3766	45.796	38.7793	4	48.6879	23.4609	23.6087	-7.21883	11.4613
	9	100	64.9474	50.2615	42.2261	40.141	34.9599	9	53.8938	22.5798	12.3545	3.20578	7.96613
	11	100	62.1427	46.5421	46.4328	37.3322	30.5764	11	54.5309	22.4715	0.157545	13.1087	9.73136
	16	100	54.48	54.524	47.3231	43.8616	36.8297	16	72.0592	-0.0696206	11.399	5.47975	11.1316
	22	100	66.5391	52.8745	43.0428	46.8105	37.5986	22	53.6219	21.8979	15.7555	-6.03771	14.7623
	K		残留率%					K
		2022.06.28	2022.09.17	2023.06.30	2023.08.26	2023.10.22	2024.08.17		2022.09.17	2023.06.30	2023.08.26	2023.10.22	2024.08.17
	4	100	11.9143	10.1837	9.81251	6.24134	4.39104	4	92.1313	1.81008	0.388209	3.73518	1.93528
	9	100	26.7971	7.61485	9.57947	9.71108	4.7531	9	76.856	20.1395	-2.06265	-0.138185	5.2054
	11	100	13.1898	9.2471	8.4274	6.91678	3.87251	11	90.3074	4.10153	0.852725	1.57147	3.16691
	16	100	13.9238	11.3208	15.6856	8.2507	6.81863	16	92.375	2.79338	-4.68413	7.97894	1.53686
	22	100	17.7278	9.69908	12.7362	10.6257	7.03593	22	88.499	8.63632	-3.26693	2.27018	3.86145
	K		残留率%					K
		2022.06.28	2022.09.17	2023.06.30	2023.08.26	2023.10.22	2024.08.17		2022.09.17	2023.06.30	2023.08.26	2023.10.22	2024.08.17
	4	100	14.9494	8.30464	10.5778	7.84747	6.36461	4	90.8317	7.09641	-2.42763	2.91587	1.58366
	9	100	17.1466	8.5745	10.0689	11.0457	6.56757	9	88.6773	9.17469	-1.59944	-1.04543	4.79286
	11	100	15.9022	10.2214	9.61517	7.34465	5.44329	11	88.939	6.00785	0.641158	2.40123	2.01081
	16	100	13.3749	10.0066	17.0993	13.3231	8.55648	16	94.7308	3.68345	-7.75641	4.12951	5.21268
	22	100	20.7261	11.3418	16.8602	13.107	10.4241	22	88.4991	10.4764	-6.16061	4.18992	2.99513
	K		残留率%					K
		2022.06.28	2022.09.17	2023.06.30	2023.08.26	2023.10.22	2024.08.17		2022.09.17	2023.06.30	2023.08.26	2023.10.22	2024.08.17
	4	100	15.5447	14.6193	15.8665	14.1542	8.4208	4	92.2211	1.01045	-1.36192	1.86979	6.2606
	9	100	22.0452	15.182	19.0132	17.2366	10.166	9	86.7765	7.63993	-4.26485	1.9777	7.87072
	11	100	14.9343	14.2068	14.2336	12.5246	6.71515	11	91.1892	0.779847	-0.0287071	1.83198	6.22768
	16	100	14.5567	15.4454	17.2097	16.4218	9.70912	16	94.6311	-0.984262	-1.95392	0.872553	7.43453
	22	100	21.3314	15.6699	20.7489	16.1779	12.6154	22	90.0258	6.47878	-5.81225	5.23096	4.07676
